# Supplementary material for: Biomedical Data Manifest: A lightweight data documentation mapping to increase transparency for AI/ML
Source: Sci Data. 2026 Feb 11;13:414. doi: 10.1038/s41597-026-06670-0 (PMC13002863; doi:10.1038/s41597-026-06670-0)
Supplement: Supplementary file 3 — Table S1, Table S2, Table S3, Table S4, Table S5, Table S6 [file 41597_2026_6670_MOESM3_ESM.xlsx]

## Sheet: Table S1
Data Life Cycle Stage	Challenge/Issue	Data Documentation Category	Data Documentation Field
Design	Premise and Experimental Design	Uses of Data	Should dataset be further modified / sampled?
			How should dataset be used in AI/ML systems?
			Dataset recommended/suitable use
		Dataset Composition	Available modalities
	Sampling Bias	Dataset Composition	Rationale for dataset composition
			What does each instance refer to? (e.g. in this context an instance would often refer to a sample or specimen.)
			Sampling methods, characteristics, criteria
		Ethical, Legal and Social Issues (ELSI)	Inclusion criteria
			Any accessibility measurements (or considerations)?
			Languages used for communication (i.e. with study participants)
	Waiver of Consent/Disease Specific Limitations	Ethical, Legal and Social Issues (ELSI)	REB/IRB approval for data collection?
			Were subjects consented?
		Uses of Data	Dataset non-recommended/unsuitable use (e.g. is there a disease-specific use restriction as part of the consents?)
Collection	Batch Effects/ Site Specific Effects	Provenance and Lineage	How was data acquired?
			Who collected data?
			Data collection timeframe
	Revokable Consent/Opt-out	Ethical, Legal and Social Issues (ELSI)	Was consent revokable?
			Mechanisms for data update (e.g. opt-out)
	GDPR Restrictions	Ethical, Legal and Social Issues (ELSI)	What countries were data collected from?
			Was a data protection impact analysis performed? (e.g. https://gdpr.eu/data-protection-impact-assessment-template/)
	Data Missing Not at Random	Dataset Composition	Missing information
			Relationships between instances
			Data anomalies/errors
Processing	Labeler Bias/Error	Labeling Provenance and Lineage	What are the labels?
			Who created the labels?
			Proportion of labels with Gold standard / Proxy
			How many labellers
			Demographics of labellers
			Labeling guidelines
			How many labellers per instance
			Rater agreement/disagreement
			Subjectivity of labeling
			How much time per instance?
			Raters compensated?
	Data Distribution Bias from Pre-processing	Provenance and Lineage	Summary of how data was validated
			Curation description
			Preprocessing steps/workflow (e.g. Link to code and/or manuscript)
		Ethical, Legal and Social Issues (ELSI)	Known ELSI-related issues introduced by preprocessing (e.g. inadvertently filter out mostly non-white participants)
Management and Dissemination	Updates to remove errors / missing information	Maintainance and Distribution	Rationale for update
			Data update frequency/cadence
			Who maintains the data (e.g. Data steward)
			Future update types
			More versions expected?
	IP/License/Data Use Restrictions	Ethical, Legal and Social Issues (ELSI)	IP / Terms of Use
			Third Party IP
			Export Controls or other regulation
			Link to licensing agreement
			Availability and legal considerations for external resources utilized
			What sensitive human attributes are present (e.g. race, gender, ethnicity or other PHI)
			Rationale for including sensitive human attributes
		Uses of Data	Require citation? (to use the data)
			Link to current publications
	Generalizability	Uses of Data	Aspects that impact future uses
			Known Applications and Benchmarks (of dataset)
			Are factors present that limit generalizability or act as confounders?
			Recommended data splits

## Sheet: Table S2
Category	Term	Defined	Where Defined	Def1	Def2	Proposed Definition(s)	Ref
Composition	Instance	Y	Describe ML; Healthsheets	Notice that, in the data science field, an instance is understood as the group of attributes of an entity in the real world, similarly to the concept of class in the modeling community and therefore radically different from our typical understanding of the word instance in object-oriented programming.	Refers to the unit of interest	Had been confounded by use in ML, we will define data instance as an observation
Composition	Modality	Y	Healthsheets	The modality of a dataset refers to the different types of data it contains		Group/categorization of measurements
Composition	Feature	Y	Healthsheets	What data does each instance consist of? “Raw” data (e.g., unprocessed text or images) or features?		A feature is a numeric representation of raw data. Feature engineering is the process of formulating the most appropriate features given the data, the model, and the task. Features are attributes or properties obtained from raw data. Each feature is a specific representation on top of the raw data.	https://mylearningsinaiml.wordpress.com/ml-models/feature-engineering/what-it-is/
Composition	Raw Data	N				Source data
Provenance	Label	N				A label is the description that is either given to a piece of data by a human or derived from user actions. For example, labeling a photo as “sneakers”, or run route as “hilly”.	https://pair.withgoogle.com/chapter/glossary/
General Information?	Audit	N				Data auditing is the assessment of data for quality throughout its lifecycle to ensure its accuracy and efficacy for specific usage.	https://www.egnyte.com/guides/governance/data-auditing
ELSI	Accesibility	N				Ability of patients/subjects to be included in the studies comprising the data set; Study design and data collection takes into account disabilities, lanugage barriers access to technology and socio-economic factors
Provenance	Provenance	Y	Describe ML	Information about entities, activities, and people involved in producing data....but we go further than that, also focusing on the different steps of a data creation pipeline, such as preprocessing, annotation, and gathering, and on the social concerns that may arise if the data is used in ML models		We use the term data provenance to refer to the process of tracing and recording the origins of data (Original use case--movement between databases); Proposing to use original defination as DescribeML conflates Provenance and Lineage.	Data provenance and basic issues. Buneman et al 2000
Lineage	Data Lineage	N				Lineage documentation specifies an application source data, an applications transformations and input/output specficiations.	The problem of lineage in GIS, David Lanter.
Provenance	Validation	N				a decisional procedure ending with an acceptance or refusal of data as acceptable. Comment: distinct concept from model development	Methodology for data validation 1.0. 2016 essnetvalidatfoundation
Maintainance and Distribution	Accessible Data	N				To be accessible, metadata and data should be readable by humans and by machines, and it must reside in a trusted repository	Definition of FAIR data, nlm.nih.gov
N/A	Benchmark	N				NA. Comment: This should specifically be for use in model cards
General Information	Data Owner	N				Organizion that contorls Data / IP
General Information	Data Steward (/Custodian)	N				oversight or data governance role within an organization, and is responsible for ensuring the quality and fitness for purpose of the organization's data assets, including the metadata for those data assets. A data steward may share some responsibilities with a data custodian, such as the awareness, accessibility, release, appropriate use, security and management of data	Cramer, Jonathan James (March 5, 2019). "6 Key Responsibility of the Invaluable Data Steward". DNB. Archived from the original on March 28, 2019. Retrieved November 11, 2022.
General Information?	Publisher	Y	DataCards	The names of the institution or organization responsible for publishing the dataset		The names of the institution or organization (or government) responsible for publishing the dataset
General Information?	Funding Sources	Y	DataCards	Grants and programs in academic, research, and industry organizations that supported the creation of the dataset		Grants and programs in academic, research, and industry organizations that supported the creation of the dataset
Provenance	Gold Standard	N				benchmark that is the best available under reasonable conditions. It is the value against which new labels are compared to gauge their validity	adapgted from: Versi E (July 1992). ""Gold standard" is an appropriate term". BMJ. 305 (6846): 187. doi:10.1136/bmj.305.6846.187-b. PMC 1883235. PMID 1515860.
ELSI	Sensitive (Human) Attributes	Y	DataCards; Healthsheets	By example: Race, Gender, Ethnicity, Socio-economic status, Geography, Language, Sexual Orientation, Religion, Age, Culture, Disability, Experience or Seniority	data that reveals racial or ethnic origins, sexual orientations, religious beliefs, political opinions or union memberships, or locations; financial or health data;biometric or genetic data; forms of government identification, such as social security numbers; criminal history	Attributes in which there is concern from the community that they could be co-opted--link to use: https://www.itgovernance.co.uk/blog/the-gdpr-do-you-know-the-difference-between-personal-data-and-sensitive-data
Maintainance and Distribution	Maintenance Status	Y	DataCards	Regularly Updated - New versions of the dataset have been or will continue to be made available. Actively Maintained - No new versions will be made available, but this dataset will be actively maintained, including but not limited to updates to the data. Limited Maintenance - The data will not be updated, but any technical issues will be addressed. Deprecated - This dataset is obsolete or is no l…		How often a dataset is updated
ELSI	Privacy (informational Privacy)	N				The right to control of access to personal information. Privacy is rights of individuals, security is protecting	James H. Moor, "How to Invade and Protect Privacy with Computers," in Carol C. Gould (ed.), The Information Web: Ethical and Social Implications of Computer Networking, Boulder, CO: Westview Press (1989): 57-70.
ELSI	Data Confidentiality	N				Data confidentiality refers to protection of data from unauthorized access and disclosure, including means for protecting personal privacy and proprietary information.	https://www.nccoe.nist.gov/data-confidentiality-identifying-and-protecting-assets-against-data-breaches
ELSI	Representativeness	N				A sample from a larger group that accurately represents the characteristics of a larger population. It's known as a representative sample because the answers obtained from it accurately reflect the results you would achieve by interviewing the entire population.	https://www.qualtrics.com/experience-management/research/representative-samples/#:~:text=A%20representative%20sample%20is%20a,by%20interviewing%20the%20entire%20population.
Provenance	Labeller	N				A person who labels the data used to train machine learning algorithms, specifically supervised learning models. Synonym for rater	https://pair.withgoogle.com/chapter/glossary/
Uses	Unsuitable (use cases)	N				Downstream use of data that are not recommended or are discrouaged given data limiations (quality/sampling etc) or ethicla concerns of improper use
Uses	Motivation	Y	Healthsheets	“What was the purpose of creating the dataset? Were there specific gaps to be filled?		Purpose for creating a given dataset

## Sheet: Table S3
Healthsheets			Giner-Miguelez (DescibeML)	Data Cards	Consensus	Notes
Category	Field	Subfield
				Summary	Dataset summary
				Summary > Data Card authors	Data Card authors
				Authorship > Publishers > Industry Type	Dataset publishing organization Industry
				Access, Retention & Wipeout > Retention > Process Guide	Retention Process Guide
				Access, Retention & Wipeout > Retention > Policy Summary	Retention Policy Summary
				Access, Retention & Wipeout > Retention > Exceptions and Exemptions	Retention Exceptions and Exemptions
				Access, Retention & Wipeout > Access > Documentation Links	Links to Dataset Documention
				Access, Retention & Wipeout > Wipeout and Deletion > Duration	Duration of time until deletion
				Access, Retention & Wipeout > Wipeout and Deletion > Deletion Event Summary	Deletion event sumary
				Access, Retention & Wipeout > Wipeout and Deletion > Acceptable Means of Deletion	Acceptable means of deletion
				Access, Retention & Wipeout > Wipeout and Deletion > Post Deletion Obligations	Post deletion obligations
				Access, Retention & Wipeout > Wipeout and Deletion > Operational Requirements	Operational requirements of deletion
				Access, Retention & Wipeout > Wipeout and Deletion > Exceptions and Exemptions	Deletion exceptions and exemptions
				Provanance > Version and Maintainance > Cadence	Data update frequency/cadence
				Provanance > Version and Maintainance > Last and Next Update	Data last updated and projected next update
				Provenance > Collection > Relationship to Source	Describe how the resulting dataset is aligned with the purposes, motivations, or intended use of the upstream source(s)	Seems unnecessary?
				Human and Other Sensitive Attributes > Intentionality	Intentionality of sensitive attribute collection
				Extended Use > Forking and Sampling	Should dataset be further modified / sampled
				Extended Use > Use in AI or ML systems	How should dataset be used in AI/ML systems
				Annotation & Labeling > Annotation Characteristics	Relevant characteristics of Annotations such as QC metrics etc
				Annotation & Labeling > Annotation Distributions	Annotation/label class distribution/frequency
				Annotation & Labeling > Annotation Tasks	Task in question for the annotation	Seems important that the task in question should be called out
				Validation Types > Methods / Breakdowns / Descriptions	Summary of how data was validated	Technically incorporated as supporting information in a number of fields for Healthsheets
				Terms of Art	Technical Glossary
				Reflections on Data	Additional reflections on data
			Metadata > Date > Released	Dataset Overview > Dataset version and mantainance > Release Date	Release Date
			Metadata > Date > Modified	Dataset Overview > Dataset version and mantainance > Last Updated	Dataset last updated
			Metadata > Title	Summary > Dataset Name	Dataset Name
			Metadata > Unique ID		Dataset Unique ID (e.g. DOI)
			Metadata > Main Description > Areas	Motivation & Intentions > Motivations > Domains of Application	Dataset keywords (e.g. MeSH)
			Metadata > Main Description > Tags
			Metadata > Applications > Benchmarking	Known Applications & Benchmarks	Known Applications and Benchmarks	Should be more part of model cards
			Metadata > Distribution > Rights (stand alone)		Dataset Licensing (stand alone)	Related to montreal data license, should include
			Metadata > Distribution > Rights (with models)		Dataset Licensing (with models)
			Metadata > Version	Dataset overview > Dataset version and maintainance > Version Details	Dataset version
			Composition > Rationale		Rationale for dataset composition	Essentially a description of Composition
			Composition > Dependencies		Composition dependencies (Unclear…)	Unclear what this is
			Provenance > Curation Rationale		Curation description
			Provenance > Gathering Processes > Is language data		Dataset consist of language data (e.g. NLP)
			Provenance > Gathering Processes > Gathering Requirements		Description of how data was gathered	Should be under provenance
			Provenance > LabelingProcesses > Validation	Validation Types > Descriptions of Human Validators	How were annotations/labels validated?
			Provenance > LabelingProcesses > Preprocesses > Social Issues		Known ELSI-related issues introduced by preprocessing	Social issues introduced by preprocessing
General information	DatasetAudited				Was dataset audited? Results Available?
Dataset Versioning	StaticOrDynamic				Static or dynamic versioning
		How Many Versions			How many dataset versions
	Which version for datasheet				Which version does datasheet refer to?
	Other datasheets available				Are other datasheets available
	PredefinedLabelsOrSplits		Composition > Data Splits		Predefined labels or splits
	MultipleVersionDescription				Description of the multiple versions of the dataset
		Changed Characteristics		Provenenance > Version and Maintainance > Changes on Updates	What has changed on updated?
		motivation/rationale			Rationale for update
		more patients/subjects			Changes in number of instances/variables/features/labels	redudant with above description of change
		new data on patients
		More versions in future		Dataset overview > Dataset version and maintainance > Next Planned Updates / Expected Change(s)	More versions expected?	Sort of covered in DescribleML and Maintainance Category
Motivation	Purpose		Metadata > Main Description > Description -- Purposes	Summary > Summary Paragraph / Motivation & Intentions > Motivations > Motivating Factor(s)	Dataset purpose
	Uses		Metadata > Applications > Recommended Uses	Motivation & Intentions > Intended Use > Dataset Use(s) / Sutiable Use Cases	Dataset recommended use
	Discouraged Uses		Metadata > Applications > Non Recommended Uses	Motivation & Intentions > Intended Use > Unsuitable Use Cases	Dataset non-recommended use
	Who created		Metadata > Authoring > Creators	Authorship > Publishers	Dataset publishers
		Team/research group		Authorship > Dataset Owners	Dataset owners
		Entity (company/organization)			Dataset authors
	Who Funded		Metadata > Authoring > Founders	Authorship > Funders	Summary of funding
	Background, expertise				Background, expertise of authors
Data Composition	Instance types			Dataset Overview > Data Subjects	What does each instance refer to?
	How many instances		Composition > Total Size	Dataset Overview > Snapshot	How many instances?
	How many patients
	Is it a sample of larger set		Composition > Is sample	Sampling Methods > Methods Used / Characteristics / Sampling Criteria	Sampling methods, characteristics, criteria
		Respresentativeness
	Data Modalities		Composition > Instances	Dataset Overview > Content Description/ Descriptive Statistics, Example of Data Points	Available modalities	Note that Healthsheets seems to refer to isntances in terms of subjects, whereas DescribeML seems to think of them in terms of modalities
	Raw or processed data				Both raw and processed data available?
	Missing information				Missing information	Covered as part of DataCards Transformations
	Relationships between instances		Compositon > Instances relationship		Relationships between instances
	Data anomalies/errors				Data anomalies/errors
	External resources or self contained				Availability and legal considerations for external resources utilized
		Will external exist in future
		Official archival versions
		Restrictions (IP)
	Confidential data				Confidentiality of data
	Content warning		Social Concerns > Social Issues > Instance Belonging to People > Might be offensive		Content warnings
	If dataset relates to people				Is sensitive data present?
		Protection from reidentification		Dataset Overview > Sensitivity of data > Security and Privacy Handling	Security and privacy handling for sensitive data
		Sensitive data	Social Concerns	Dataset Overview > Sensitivity of data > Sensitivity Type(s) / Fields with Sensitive Data
Devices and Contextual Attributes in Data Collection					Devices and Contextual Attributes in Data Collection
Challenge tests and confounding factors					Are factors present that limit generalizability or act as confounders?
	Factors that limit generizability
	Confounding Factors
Collection and use of demographic information
	Identify subpopulations (age, gender, etc)		Provenance > Gathering Processes > Process Demographics	Human and Other Sensitive Attributes > Sensitive Human Attributes	What sensitive human attributes are present
		Reason for collection		Human and Other Sensitive Attributes > Rationale	Rationale for including them
		How was it acquired		Human and Other Sensitive Attributes > Methodology Details / Sources	How were they aquired?
		Consented to collection			Were subjects consented?
		Problematic proxies	Provenance > Gathering Processes > Social Issues	Human and Other Sensitive Attributes > Known Correlations / Risks and Mitigation	Known problematic proxies
		Update mechanisms			Mechanisms for data update (e.g. op-out)
		Distribution description		Human and Other Sensitive Attributes > Distributions	Distribution of sensitive human attributes
		Otherwise, why not collected			Were some sensitive human attributes not collected?
Pre-processing /de-identification
	Raw data available				Is raw data available	Redundant with 'Both raw and processed data available?'
	Preprocessing for de-identification			Transformations	Preprocessing for de-identification	Redundant with 'Security and privacy handling for sensitive data'
	Preprocessing for cleaning		Provenance > LabelingProcesses > Preprocesses		Preprocessing steps/workflow
	Excluded instances
	Sampling strategy				sampling strategy	Already covered in Data Composition
Labeling and subjectivity of labeling
	Explicit target or label provided				Explicit target or label provided
		What are they	Provenance > LabelingProcesses > Type	Annotation & Labeling > Annotation Descriptions	What are the labels
		Who created	Provenance > LabelingProcesses > Labeling Team	Annotation & Labeling > Annotation Workforce Type	Who created the labels
		Gold standard			Proportion with Gold standard / Proxy
		Proxy
		Proportion with Gold standard
		How many labellers		Annotation & Labeling > Human Annotators > Annotator Descriptions	How many labellers
		Demographics of labellers	Provenance > LabelingProcesses > Labeling Team > Demographics	Annotation & Labeling > Human Annotators > Languages / Locations / Genders	Demographics of labellers
		guidelines	Provenance > LabelingProcesses > Requirements		Labeling guidelines
		How many labellers per isntance			How many labellers per instance
		Rater agreement/disagreement		Annotation & Labeling > Human Annotators > Annotator Tasks	Rater agreement/disagreement
		All labels provided or only summarized			All labels provided or only summarized
		Subjectivity			Subjectivity of labeling
		How much time per instance			How much time per instance
		Raters compensated		Annotation & Labeling > Annotation Workforce Type	Raters compensated
	Available human level performance				Available human level performance
	Software available		Provenance > LabelingProcesses > Infastructure		Labeling software available/link
	Guidelines for future labeling				Guidelines for future labeling
	Recommended data splits		Composition > Data Splits		Recommended data splits	Redundant with Dataset Versioning
Collection Process	REB/IRB approval				REB/IRB approval for data collection
	Data aquired directly or indirectly		Provenance > Gatering Processes > How data was collected	Provenance > Collection > Methods Used / Methodology Details / Source Descriptions; Provenance > Collection Criteria	Data aquired directly or indirectly
	How was data aquired		Provenance > Gatering Processes > Source		How was data aquired?
	Who collected data		Provenance > Gathering Processes > Gathering Team		Who collected data?
		Compensation			How were the collectors compensated?
	Data collection timeframe		Provenance > Gatering Processes > When data was collected	Provenance > Collection > Cadence	Data collection timeframe
	Collect data directly or through third party				Collect data directly or through third party	Redundant with 'Data aquired directly…' section
	Individuals notified				Individuals notified	Redundant with 'Collection and use of demographic information'
	Individuals consent to collection				Individuals consent to collection
	Was consent revokable				Was consent revokable?
	What countries		Provenance > Gathering Processes > Gathering Team		What countries were data collected from?
	Data protection impact analysis				Data protection impact analysis
Accessibility in Data Collection	Languages used for communication				Languages used for communication
	Any accessibility measurements				Any accessibility measurements
	Inclusion criteria				Inclusion criteria
Uses	Past Uses		Metadata > Applications > Past Uses		Past Uses	Redundant with 'Link to current publications'
	Require citation		Metadata > Citation, Metadata > Distribution > Credits/Attribution Notice	Summary > Dataset Link; Motivation & Intensions > Intended Use > Citation Guidelines	Require citation	DescribeML actually provides either a link or a citation string
	Link to current publications				Link to current publications
	Aspects that impact future uses			Extended Use > Use with Other Data	Aspects that impact future uses
	Discouraged uses				Discouraged uses	Redundant with Motivation
Dataset Distribution	Distributed to third parties		Metadata > Distribution Designated Third Parties	Access, Retention & Wipeout > Access	Dataset distributed to third parties?
	How will it be distributed		Metadata > Distribution > IsPublic		How will it be distributed
	When was it distributed		Metadata > Date > Published		When was it distributed
	IP / Terms of Use		Metadata > Distribution > Licensing/Additional Conditions	Access, Retention & Wipeout > Access > Prequisites, Policy Links	IP / Terms of Use
	Third Party IP				Third Party IP
	Export Controls or other regulation			Access, Retention & Wipeout > Access > Access Control Lists	Export Controls or other regulation
Maintainance	Who maintains		Metadata > Authoring > Maintainers		Who maintains the data (Data steward)	Is this the data steward?
	Contact info				Contact info
	Future update types		Metadata > Authoring > Maintainers	Dataset Overview > Maintainance Status / Maintainance Plan	Future update types
	Retention limits for data		Metadata > Authoring > Data Retention	Dataset Overview > Maintainance Status / Maintainance Plan ; Access, Retention & Wipeout > Retention > Duration	Retention limits for data
	Older versions			Dataset Overview > Maintainance Status / Maintainance Plan; Provenance > Version and Maintainance > First Version	Older versions
	Extension mechanisms		Metadata > Authoring > Contribution Guidelines		Extension mechanisms (e.g. pull requests)

## Sheet: Table S4
Consensus	Proposed Name	Category	Candidate Field (y/n)	Notes
Data card authors	Biomedical Data Manifest authors	General Information	y	Added to give attribution to authors of Data Manifest
Dataset summary	Dataset summary	General Information	y
Dataset publishing organization Industry	Dataset publishing organization (industry)	General Information	n	Publisher: The institution, organization or government responsible for publishing the dataset. What industry are they classified as? Academic, biotech etc?
Links to Dataset Documention	Links to Dataset Documention	General Information	y
Describe how the resulting dataset is aligned with the purposes, motivations, or intended use of the upstream source(s)	Describe how the resulting dataset is aligned with the purposes, motivations, or intended use of the upstream source(s)	General Information	n	Should be covered in dataset summary
Technical Glossary	Technical Glossary	General Information	n	Should be written to be understandable by those familiar with field
Additional reflections on data	Additional reflections on data	General Information	n	Too open ended
Release Date	Release Date	General Information	y
Dataset last updated	Dataset last updated date	General Information	y
Dataset Name	Dataset Name	General Information	y
Dataset Unique ID (e.g. DOI)	Dataset Unique ID (e.g. DOI)	General Information	y
Dataset keywords (e.g. MeSH)	Dataset keywords (e.g. MeSH)	General Information	y
Dataset version	Dataset version	General Information	y
Dataset consist of language data (e.g. NLP)	Dataset consist of language data (e.g. NLP)	General Information	n	Should be clear from additional fields
Was dataset audited? Results Available?	Was dataset audited? Results Available?	General Information	y	Yes or no, followed by a link to the results
Which version does datasheet refer to?	Which version does datasheet refer to?	General Information	n	Already covered in Dataset version
Are other datasheets available	Are other datasheets available?	General Information	n	Data documentation should be coupled with a given dataset
Dataset purpose	Dataset purpose	General Information	n	Already covered in Dataset summary
Dataset publishers	Dataset publishers	General Information	y	Publisher: The institution, organization or government responsible for publishing the dataset.
Dataset owners	Dataset owners	General Information	y	Organizion that controls data / IP
Dataset authors	Dataset authors	General Information	y	Names of the corresponding authors
Summary of funding	Summary of funding	General Information	y
Background, expertise of authors	Background, expertise of authors	General Information	n
Both raw and processed data available?	Both raw and processed data available?	General Information	y	Links to raw and processed data
Content warnings	Content warnings	General Information	y
Extension mechanisms (e.g. pull requests)	Extension mechanisms (e.g. pull requests)	General Information	y	How should interested users contribute to dataset (will generally be contact information)?
Should dataset be further modified / sampled	Should dataset be further modified / sampled?	Uses of Data	y	Related to re-distriubtion, should be covered under ELSI if licensing applies
How should dataset be used in AI/ML systems	How should dataset be used in AI/ML systems?	Uses of Data	y
Known Applications and Benchmarks	Known Applications and Benchmarks (of dataset)	Uses of Data	y	Should be more part of model cards
Dataset recommended use	Dataset recommended/suitable use	Uses of Data	y
Dataset non-recommended use	Dataset non-recommended/unsuitable use (e.g. is there a disease-specific use restriction as part of the consents?)	Uses of Data	y
Are factors present that limit generalizability or act as confounders?	Are factors present that limit generalizability or act as confounders?	Uses of Data	y	Could be covered under non-recommended use or problematic proxies
Require citation	Require citation? (to use the data)	Uses of Data	y
Link to current publications	Link to current publications	Uses of Data	y
Aspects that impact future uses	Aspects that impact future uses	Uses of Data	y
Discouraged uses	Discouraged uses	Uses of Data	n	Redundant with Unsuitable Uses
Recommended data splits	Recommended data splits	Uses of Data	y	Similar to BeatAML are there factors in how the data was generated that could influence how to split in the future
Past Uses	Past Uses	Uses of Data	n	Redundant with 'Link to current publications'
Relevant characteristics of Annotations such as QC metrics etc	Relevant characteristics of Annotations such as QC metrics etc	Dataset Composition	n	Covered as part of publications, not placed as it would need to be a larger chunk of the shard
Annotation/label class distribution/frequency	Annotation/label class distribution/frequency (e.g. frequency of patients who achieved a clinical response)	Dataset Composition	y
Rationale for dataset composition	Rationale for dataset composition	Dataset Composition	y	Essentially a description of Composition
Predefined labels or splits	Predefined labels or splits	Dataset Composition	n	Redundant with information in Uses/Composition/Annotation and Labeling (Recommended data splits)
What does each instance refer to?	What does each instance refer to? (e.g. in this context an instance would often refer to a sample or specimen.)	Dataset Composition	y	Note that an 'instance' here refers to a sample
How many instances?	How many instances?	Dataset Composition	y
Sampling methods, characteristics, criteria	Sampling methods, characteristics, criteria	Dataset Composition	y
Available modalities	Available modalities	Dataset Composition	y
Missing information	Missing information	Dataset Composition	y
Relationships between instances	Relationships between instances	Dataset Composition	y
Data anomalies/errors	Data anomalies/errors	Dataset Composition	y
sampling strategy	sampling strategy	Dataset Composition	n	Already covered in Composition
Is raw data available	Is raw data available	Dataset Composition	n	Redundant with other information in General Information
Composition dependencies (Unclear…)	Composition dependencies (Unclear…)	Dataset Composition	n	Unclear what this is
Retention Policy Summary	Retention Policy Summary	ELSI	n	Redundant with any existing licensing agreement (use Link to licensing agreement)
Retention Process Guide	Retention Process Guide	ELSI	n
Retention Exceptions and Exemptions	Retention Exceptions and Exemptions	ELSI	n
Duration of time until deletion	Duration of time until deletion	ELSI	n
Deletion event sumary	Deletion event sumary	ELSI	n
Acceptable means of deletion	Acceptable means of deletion	ELSI	n
Post deletion obligations	Post deletion obligations	ELSI	n
Operational requirements of deletion	Operational requirements of deletion	ELSI	n
Deletion exceptions and exemptions	Deletion exceptions and exemptions	ELSI	n
Security and privacy handling for sensitive data	Security and privacy handling for sensitive data	ELSI	n
Retention limits for data	Retention limits for data	ELSI	n
Preprocessing for de-identification	Preprocessing for de-identification	ELSI	n	Redundant with 'Security and privacy handling for sensitive data' and better to cover this topic in 'Provenance and Lineage'
Distribution of sensitive human attributes	Distribution of sensitive human attributes (e.g. histograms or barplots)	ELSI	y	If small enough, else point to manuscript/data dictionary
Intentionality of sensitive attribute collection	Intentionality of sensitive human attribute collection (e.g. was some PHI collected indirectly or inferred for example using genomics to infer race or gender)	ELSI	y	Part of distribution summary table(s) divided by level of intentionality (collected vs inferred)
Dataset Licensing (stand alone)	Link to licensing agreement	ELSI	y	Related to montreal data license, replace with 'link to licensing agreement' to be more general
Dataset Licensing (with models)	Dataset Licensing (with models)	ELSI	n	Should be part of Model Cards or otherwise redundant with 'link to licensing agreement'
Individuals notified	Individuals notified	ELSI	n	Redundant with questions concerning patient consent
Known ELSI-related issues introduced by preprocessing	Known ELSI-related issues introduced by preprocessing (e.g. inadvertently filter out mostly non-white participants)	ELSI	y	Social issues introduced by preprocessing (may not be applicable in all cases)
Availability and legal considerations for external resources utilized	Availability and legal considerations for external resources utilized	ELSI	y
Confidentiality of data	Confidentiality of data? (e.g. data that is protected by legal privilege or by doctor-patient confidentiality, data that includes the content of individuals non-public communications)	ELSI	y
Is sensitive data present?	Is sensitive data present?	ELSI	n	Redundant with confidentiality and sensitive human attributes
What sensitive human attributes are present	What sensitive human attributes are present (e.g. race, gender, ethnicity or other PHI)	ELSI	y
Rationale for including them	Rationale for including sensitive human attributes	ELSI	y
How were they aquired?	How were the sensitive human attributes acquired?	ELSI	y
Individuals consent to collection	Individuals consent to collection	ELSI	n	Better phrased as 'Were subjects consented?'
Were subjects consented?	Were subjects consented?	ELSI	y	Covered under REB/IRB approval for data collection?
Known problematic proxies	Known problematic proxies (e.g. variables that strongly correlate with sensitive attributes)	ELSI	y
Mechanisms for data update (e.g. op-out)	Mechanisms for data update (e.g. op-out)	ELSI	y
Were some sensitive human attributes not collected?	Were some sensitive human attributes not collected?	ELSI	y
REB/IRB approval for data collection	REB/IRB approval for data collection?	ELSI	y
Was consent revokable?	Was consent revokable?	ELSI	y
What countries were data collected from?	What countries were data collected from?	ELSI	y
Data protection impact analysis	Was a data protection impact analysis performed? (e.g. https://gdpr.eu/data-protection-impact-assessment-template/)	ELSI	y
Languages used for communication	Languages used for communication (i.e. with study participants)	ELSI	y
Any accessibility measurements	Any accessibility measurements (or considerations)?	ELSI	y
Inclusion criteria	Inclusion criteria	ELSI	y
IP / Terms of Use	IP / Terms of Use	ELSI	y
Third Party IP	Third Party IP	ELSI	y
Export Controls or other regulation	Export Controls or other regulation	ELSI	y
Task in question for the annotation	Task in question for the labels?	Labeling Provenance and Lineage	y	Seems important that the task in question should be called out, move to provenance
Explicit target or label provided	Explicit target or label provided?	Labeling Provenance and Lineage	y
What are the labels	What are the labels?	Labeling Provenance and Lineage	y
Who created the labels	Who created the labels?	Labeling Provenance and Lineage	y
Proportion with Gold standard / Proxy	Proportion of labels with Gold standard / Proxy	Labeling Provenance and Lineage	y
How many labellers	How many labellers	Labeling Provenance and Lineage	y
Demographics of labellers	Demographics of labellers	Labeling Provenance and Lineage	y
Labeling guidelines	Labeling guidelines	Labeling Provenance and Lineage	y
How many labellers per instance	How many labellers per instance	Labeling Provenance and Lineage	y
Rater agreement/disagreement	Rater agreement/disagreement	Labeling Provenance and Lineage	y
All labels provided or only summarized	All labels provided or only summarized? (as part of the dataset)	Labeling Provenance and Lineage	y
Subjectivity of labeling	Subjectivity of labeling	Labeling Provenance and Lineage	y
How much time per instance	How much time per instance?	Labeling Provenance and Lineage	y
Raters compensated	Raters compensated?	Labeling Provenance and Lineage	y
Available human level performance	Available human level performance	Labeling Provenance and Lineage	n	Should be covered as part of Model Cards
Labeling software available/link	Labeling software available/link	Labeling Provenance and Lineage	y
Guidelines for future labeling	Guidelines for future labeling	Labeling Provenance and Lineage	y
Summary of how data was validated	Summary of how data was validated	Provenance and Lineage	y
Curation description	Curation description	Provenance and Lineage	y	Essentially a description of Curation process; collated into single field
Description of how data was gathered	Description of how data was gathered	Provenance and Lineage	y
How were annotations/labels validated?	How were annotations/labels validated?	Provenance and Lineage	n	Redundant with 'Summary of how data was validated'
Devices and Contextual Attributes in Data Collection	Devices and Contextual Attributes in Data Collection	Provenance and Lineage	y	If needed
Preprocessing steps/workflow	Preprocessing steps/workflow (e.g. Link to code and/or manuscript)	Provenance and Lineage	y	Link to code, expand to processing in general. Including pre and post processing
Data aquired directly or indirectly	Data acquired directly or indirectly?	Provenance and Lineage	y	Could be covered by how data was gathered
How was data aquired?	How was data acquired?	Provenance and Lineage	y
Collect data directly or through third party	Collect data directly or through third party	Provenance and Lineage	n	Redundant with 'Data aquired directly or indirectly' question
Who collected data?	Who collected data?	Provenance and Lineage	y
How were the collectors compensated?	How were the collectors compensated?	Provenance and Lineage	y
Data collection timeframe	Data collection timeframe	Provenance and Lineage	y
Data update frequency/cadence	Data update frequency/cadence	Maintainance and Distribution	y
Data last updated and projected next update	Data last updated and projected next update	Maintainance and Distribution	y
Static or dynamic versioning	Static or dynamic versioning	Maintainance and Distribution	y
How many dataset versions	How many dataset versions?	Maintainance and Distribution	y
Description of the multiple versions of the dataset	Description of the multiple versions of the dataset (If multiple exist)	Maintainance and Distribution	y
Changes in number of instances/variables/features/labels	Changes in number of instances/variables/features/labels	Maintainance and Distribution	n	Redundant and better phrased as 'What has changed on update'?
What has changed on updated?	What has changed on updated?	Maintainance and Distribution	y
Rationale for update	Rationale for update	Maintainance and Distribution	y
More versions expected?	More versions expected?	Maintainance and Distribution	y
Dataset distributed to third parties?	Dataset distributed to third parties?	Maintainance and Distribution	y
How will it be distributed	How will it be distributed?	Maintainance and Distribution	y
When was it distributed	When was it distributed?	Maintainance and Distribution	y
Who maintains the data (Data steward)	Who maintains the data (e.g. Data steward)	Maintainance and Distribution	y
Contact info	Contact info	Maintainance and Distribution	y
Future update types	Future update types	Maintainance and Distribution	y
Older versions	Older versions	Maintainance and Distribution	y

## Sheet: Table S5
Respondent ID	What is your primary role in data handling? As you evaluate the following questions, please do so with this role in mind.	Prior to proceeding further with this survey, we want to understand how familiar you are with the following concepts related to data curation and data management: Metadata Data documentation templates (current ones include DataSheets, DataCards, HealthSheets etc) FAIR principles for scientific data CARE principles for scientific data TRUST principles for digital repositories	Who is responsible for documenting how the data was generated in your lab/team while the data is being generated?		Who is responsible for documenting how the data was generated in your lab/team after data generation is complete in order to disseminate or share the data?		Each row below represents an annotation or curation that is requested as part of the data documentation template related to Uses of Data. For example, if there are limitations, restrictions or other issues that would impact use in AI/ML modeling. Please describe how essential you feel each annotation element is for use of the data in AI/ML.If the annotation as worded is not clear to you what's be…																				Each row below represents an annotation or curation that is requested as part of the data documentation template related to Dataset Composition. This relates to types of data, missingess etc. Please describe how essential you feel each annotation element is for use of the data in AI/ML.If the annotation as worded is not clear to you what's being asked please select Unclear Meaning rather than gue…																		Do you conduct human subjects or non-human subjects research?	Each row below represents an annotation or curation that is requested as part of the data documentation template related to Ethical, Legal and Social Issues (ELSI). Please describe how essential you feel each annotation element is for use of the data in AI/ML.If the annotation as worded is not clear to you what's being asked please select Unclear Meaning rather than guessing. If you understand wh…
	Response	Response	Response	Other (please specify)	Response	Other (please specify)	Should dataset be further modified / sampled?	Other (please specify)	How should dataset be used in AI/ML systems?	Other (please specify)	Known Applications and Benchmarks (of dataset)	Other (please specify)	Dataset recommended/suitable use	Other (please specify)	Dataset non-recommended/unsuitable use (e.g. is there a disease-specific use restriction as part of the consents?)	Other (please specify)	Are factors present that limit generalizability or act as confounders?	Other (please specify)	Require citation? (to use the data)	Other (please specify)	Link to current publications	Other (please specify)	Aspects that impact future uses	Other (please specify)	Recommended data splits	Other (please specify)	Annotation/label class distribution/frequency (e.g. frequency of patients who achieved a clinical response)	Other (please specify)	Rationale for dataset composition	Other (please specify)	What does each instance refer to? (e.g. in this context an instance would often refer to a sample or specimen.)	Other (please specify)	How many instances?	Other (please specify)	Sampling methods, characteristics, criteria	Other (please specify)	Available modalities	Other (please specify)	Missing information	Other (please specify)	Relationships between instances	Other (please specify)	Data anomalies/errors	Other (please specify)	Response	Link to licensing agreement	Other (please specify)	What sensitive human attributes are present (e.g. race, gender, ethnicity or other PHI)	Other (please specify)
Clinician Scientist_3	Clinician Scientist	Currently use or have used at least one of them	Rely on software logs /tools to capture this		Split across multiple people		Less Essential	May be redundant (?), can combine the following: A)Should data be sampled further B)Recommended data splits	Essential	May be redundant (?), can combine the following: A)How data should be used in AI/ML systems B)Known applications and benchmarks of data c)Recommended/suitable uses for dataset	Essential	May be redundant (?), can combine the following: A)How data should be used in AI/ML systems B)Known applications and benchmarks of data c)Recommended/suitable uses for dataset	Essential	May be redundant (?), can combine the following: A)How data should be used in AI/ML systems B)Known applications and benchmarks of data c)Recommended/suitable uses for dataset	Essential	May be redundant (?), can combine the following: A)Not Recommended/unsuitable uses for dataset B)Are there factors that limit generalizability or act as confounders c)Aspects that impact future uses	Essential	May be redundant (?), can combine the following: A)Not Recommended/unsuitable uses for dataset B)Are there factors that limit generalizability or act as confounders c)Aspects that impact future uses	Essential	May be redundant (?), can combine the following: A)Require citations to use data B)Link to current publications	Essential	May be redundant (?), can combine the following: A)Require citations to use data B)Link to current publications	Essential	May be redundant (?), can combine the following: A)Not Recommended/unsuitable uses for dataset B)Are there factors that limit generalizability or act as confounders c)Aspects that impact future uses	Less Essential	May be redundant (?), can combine the following: A)Should data be sampled further B)Recommended data splits	Less Essential	May be redundant (?), can combine the following: A)Annotation/label class distribution/frequency B)Rationale for dataset composition	Less Essential	May be redundant (?), can combine the following: A)Annotation/label class distribution/frequency B)Rationale for dataset composition	Less Essential	May be redundant (?), can combine the following: A)What does each specimen refer to B)Relationship between samples	Essential		Essential	May be redundant (?), can combine the following: A)Sampling Methods, characteristics, criteria B)Inclusion Criteria	Essential	May be unclear	Essential	May be redundant (?), can combine the following: A)Data anomalies or errors B)Missing information	Less Essential	May be redundant (?), can combine the following: A)What does each specimen refer to B)Relationship between samples	Essential	May be redundant (?), can combine the following: A)Data anomalies or errors B)Missing information	Both	Essential		Essential
Clinician Scientist_5	Clinician Scientist	Aware of at least one of them but have not used them in my work	Split across multiple people		Split across multiple people		Less Essential		Essential		Less Essential		Less Essential		Less Essential		Less Essential		Less Essential		Essential		Less Essential		Less Essential		Less Essential		Less Essential		Less Essential		Less Essential		Less Essential		Less Essential		Essential		Essential		Less Essential		Human subjects only	Essential		Essential
Clinician Scientist_6	Clinician Scientist	Have not heard about any of these concepts before	Split across multiple people		Split across multiple people
Clinician Scientist_4	Clinician Scientist	Currently use or have used at least one of them	Split across multiple people		Someone else (a dedicated person in the lab/team)																						Essential	These are criteria established by physicians to communicate response so important to translate to real world. however, there is no reason AI/ML can't be used to come up with response and perhaps more granular response	Essential	Rationale for study seems important to understand how data collected.	Less Essential	More clear connection to treatment and response (day of chemo, etc.)	Unclear Meaning		Less Essential		Unclear Meaning		Less Essential	Sometimes helpful to know why data is missing	Essential		Essential	Not sure, but good quality data seems important for AI/ML	Human subjects only	Unclear Meaning		Less Essential
Data Manager_2	Data Manager	Currently use or have used at least one of them	Other (please specify)	Does not apply	Other (please specify)	Does not apply	Essential		Essential		Essential		Essential		Essential		Essential		Essential		Essential		Essential		Less Essential		Essential	Annotation/Category Class	Essential		Essential		Essential		Essential		Unclear Meaning		Essential		Essential		Essential		Human subjects only	Essential		Essential
Computationalist_6	Computationalist	Currently use or have used at least one of them	Split across multiple people		Split across multiple people		Less Essential		Less Essential		Less Essential		Less Essential		Less Essential		Essential		Essential		Essential		Less Essential		Less Essential		Essential		Essential		Essential		Essential		Essential		Less Essential		Less Essential		Essential		Less Essential		Both	Essential		Essential
Computationalist_7	Computationalist	Currently use or have used at least one of them	Split across multiple people		Split across multiple people		Essential		Less Essential		Essential		Less Essential		Essential		Essential		Essential		Less Essential		Less Essential		Less Essential		Essential		Less Essential		Essential		Essential		Essential		Less Essential		Essential		Essential		Essential		Both	Essential		Essential
Computationalist_5	Computationalist	Currently use or have used at least one of them	Rely on software logs /tools to capture this		Split across multiple people		Unclear Meaning	What do you mean by 'modified'? That is too broad of a term and can be very different from the discrete question of 'Should dataset be further sampled?' That is an essential question. An equally essential but different question is 'Should the dataset be modified' which includes additional data wrangling steps which may be necessary.	Essential		Essential		Essential		Less Essential		Essential		Essential		Essential		Essential		Essential		Essential		Essential		Essential		Essential		Essential		Unclear Meaning	Need to provide an example of modalities.	Unclear Meaning	Clarify: Is there missing information in the dataset. If yes how is it handled or represented in the dataset?	Essential		Essential		Both	Essential		Essential
Computationalist_4	Computationalist	Currently use or have used at least one of them	Split across multiple people		Split across multiple people		Unclear Meaning		Less Essential		Less Essential		Unclear Meaning		Essential		Essential		Essential		Essential		Less Essential		Unclear Meaning		Less Essential		Less Essential		Essential		Essential		Less Essential		Less Essential		Essential		Essential		Essential		Both	Essential		Less Essential
Data Manager_4	Data Manager	Currently use or have used at least one of them	Split across multiple people		Myself		Essential		Essential		Essential		Essential		Non-Essential or Redundant	this seems like it is covered with the previous question if the data set was deemed unsuitable before it seems this question is unnecessary	Essential		Essential		Less Essential		Less Essential		Less Essential		Essential		Less Essential		Essential		Essential		Less Essential		Less Essential		Essential		Essential		Essential		Both	Less Essential		Essential
Bench Scientist_4	Bench Scientist	Currently use or have used at least one of them	Split across multiple people		Myself		Essential		Less Essential		Less Essential		Essential		Essential		Essential		Essential		Essential		Essential		Less Essential		Essential		Essential		Essential		Essential		Essential		Essential		Essential		Less Essential		Essential		Both	Essential		Essential
Bench Scientist_3	Bench Scientist	Aware of at least one of them but have not used them in my work	Split across multiple people		Myself		Unclear Meaning		Essential		Unclear Meaning		Unclear Meaning		Unclear Meaning		Unclear Meaning		Essential		Essential		Essential		Unclear Meaning		Essential		Essential		Essential		Essential		Essential		Essential		Unclear Meaning		Less Essential		Essential		Non-human subjects only
Clinician Scientist_7	Clinician Scientist	Have not heard about any of these concepts before
Data Manager_3	Data Manager	Aware of at least one of them but have not used them in my work	Split across multiple people		Split across multiple people		Non-Essential or Redundant		Non-Essential or Redundant		Non-Essential or Redundant		Non-Essential or Redundant		Non-Essential or Redundant		Unclear Meaning		Non-Essential or Redundant		Essential		Non-Essential or Redundant		Non-Essential or Redundant		Non-Essential or Redundant		Non-Essential or Redundant		Non-Essential or Redundant		Non-Essential or Redundant		Essential		Less Essential		Unclear Meaning		Unclear Meaning		Essential		Both	Essential		Less Essential
Clinician Scientist_2	Clinician Scientist	Currently use or have used at least one of them	Split across multiple people		Split across multiple people		Less Essential		Essential		Essential		Essential		Essential		Essential		Essential		Essential		Less Essential		Unclear Meaning		Essential		Less Essential		Essential		Less Essential		Essential		Less Essential		Essential		Essential		Essential		Both	Essential		Essential	Probably should focus on true PHI elements
Bench Scientist_2	Bench Scientist	Currently use or have used at least one of them	Split across multiple people		Split across multiple people		Unclear Meaning		Non-Essential or Redundant		Essential		Less Essential		Essential		Essential		Essential		Essential		Essential		Unclear Meaning		Essential		Unclear Meaning		Essential		Essential		Essential		Unclear Meaning		Non-Essential or Redundant		Non-Essential or Redundant		Essential		Both	Essential		Essential
Bench Scientist_5	Bench Scientist	Have not heard about any of these concepts before
Clinician Scientist_1	Clinician Scientist	Currently use or have used at least one of them	Someone else (a dedicated person in the lab/team)		Someone else (a dedicated person in the lab/team)		Essential	Typically this is handled by the Creative Commons re-use licensing as a practical matter of intent annotation. Ideally, using a either version control designation, or post-modification labeling of modified data	Unclear Meaning		Essential	We would recommend a "Model Cards for Model Reporting" approach as per doi.org/10.1145/3287560.328759 framework	Essential	We would recommend a "Model Cards for Model Reporting" approach as per doi.org/10.1145/3287560.328759, and/or a Data Descriptor (e.g. Nature Scientific Data) as avenues for more developed annotation.	Essential	Typically this is handled by the Creative Commons re-use licensing as well as access control from the parent repository as a practical matter of intent annotation.	Less Essential	We would recommend a "Model Cards for Model Reporting" approach as per doi.org/10.1145/3287560.328759, and/or a Data Descriptor (e.g. Nature Scientific Data) as avenues for more developed annotation.	Essential	This is designated by the Creative Commons license selected practically.	Non-Essential or Redundant	We would recommend embedded "Model Cards for Model Reporting" approach as per doi.org/10.1145/3287560.328759, and/or a Data Descriptor (e.g. Nature Scientific Data) as avenues for more developed annotation.	Non-Essential or Redundant	We would recommend embeded "Model Cards for Model Reporting" approach as per doi.org/10.1145/3287560.328759, and/or a Data Descriptor (e.g. Nature Scientific Data) as avenues for more developed annotation.	Unclear Meaning		Essential	This should be made overt in the data itself as metadata, in an embedded annotation file or in a formal Data Descriptor (e.g. Nature Scientific Data manuscript)	Less Essential	We would recommend a "Model Cards for Model Reporting" approach as per doi.org/10.1145/3287560.328759, and/or a Data Descriptor (e.g. Nature Scientific Data) as avenues for more developed annotation.	Essential	This should be made overt in the data itself as metadata, in an embedded annotation file or in a formal Data Descriptor (e.g. Nature Scientific Data manuscript)	Essential	This should be made overt in the data itself as metadata, in an embedded annotation file or in a formal Data Descriptor (e.g. Nature Scientific Data manuscript)	Essential	This should be made overt in the data itself as metadata, in an embedded annotation file or in a formal Data Descriptor (e.g. Nature Scientific Data manuscript)	Unclear Meaning		Essential	This should be made overt in the data itself as metadata, in an embedded annotation file or in a formal Data Descriptor (e.g. Nature Scientific Data manuscript)	Essential	This should be made overt in the data itself as metadata, related via a formal extant ontology, in an embedded annotation file or in a formal Data Descriptor (e.g. Nature Scientific Data manuscript)	Essential	This should be made overt in the data itself as metadata, in an embedded annotation file or in a formal Data Descriptor (e.g. Nature Scientific Data manuscript)	Human subjects only	Essential		Essential	This should be made overt in the data itself as metadata, in an embedded annotation file or in a formal Data Descriptor (e.g. Nature Scientific Data manuscript)
Computationalist_3	Computationalist	Currently use or have used at least one of them	Split across multiple people		Split across multiple people		Essential		Essential		Essential		Essential		Less Essential		Essential		Essential		Less Essential		Non-Essential or Redundant		Essential		Essential		Essential		Essential		Less Essential		Essential		Essential		Essential		Essential		Essential		Both	Less Essential		Essential
Data Manager_1	Data Manager	Currently use or have used at least one of them	Split across multiple people		Split across multiple people		Less Essential		Unclear Meaning	I wouldn't know how to answer this question.	Essential		Essential		Essential		Essential	examples here would be useful	Essential		Essential		Non-Essential or Redundant	This seems like it's covered in the suitable use and confounding factors questions above?	Less Essential	e.g. training, validation, testing sets	Essential		Unclear Meaning		Essential		Essential		Essential		Unclear Meaning		Essential		Unclear Meaning		Essential		Human subjects only	Essential		Essential
Bench Scientist_1	Bench Scientist	Currently use or have used at least one of them	Split across multiple people		Split across multiple people		Unclear Meaning	does this mean a recommendation for whether an AI/ML tool could or should further modify or sub-sample the data?	Unclear Meaning	this seems very open ended, but maybe there are fewer options for this than i realize	Unclear Meaning	again, seems open ended. is there a choice set to go along with this?	Unclear Meaning	does this mean dataset use that is suitable or recommended?	Unclear Meaning	seems like this might be better worded as "non-compliant uses of data" or something like this?	Essential	if yes, are these going to be spelled out?	Essential		Essential		Unclear Meaning	trying to imagine what these might be that are different from the compliance issues above.	Essential		Unclear Meaning	will this be filled out separately for every data field?	Unclear Meaning	not sure what this is referring to	Essential	seems like there could be multiple instances in many datasets (e.g. patients vs. samples)	Non-Essential or Redundant	if this means total, it seems like this should be intuitive from the dataset, itself	Unclear Meaning	does this mean, for instance, types of samples that would make up an instance or processing mthods, etc?	Unclear Meaning		Non-Essential or Redundant	seems like missing values would be blanks or n/a or something like that, is this asking how missing values are labeled in the dataset?	Unclear Meaning		Essential		Both	Essential		Essential
Computationalist_2	Computationalist	Currently use or have used at least one of them	Other (please specify)	Does not apply	Other (please specify)	Does not apply	Unclear Meaning		Essential		Essential		Essential		Essential		Essential		Essential		Essential		Essential	I would modify this to "Aspects anticipated to impact future uses" or "Aspects that may impact future uses"	Less Essential	This seems to be somewhat use case dependent, seems recommendation could steer people in a bad direction if their use is outside the expected use (but nonetheless legitimate)	Unclear Meaning		Less Essential		Essential		Essential	Something like "sample or instance count" may be clearer.	Unclear Meaning	What's the criteria? Is it inclusion/exclusion criteria? Is it bigger than that? Feels ambiguous.	Essential		Essential		Essential		Essential		Both	Essential		Essential
Computationalist_1	Computationalist	Currently use or have used at least one of them	Other (please specify)	Does not apply	Other (please specify)	Does not apply	Non-Essential or Redundant	current annotation is context dependent. Perhaps replace it with a "level/state of pre-processing" with annotations like "raw," "partially processed," or "fully processed." (I don't love the annotations but perhaps we could define a set of levels that are more clearly defined)	Less Essential	I'm guessing annotations would be: "training," "test," etc. - if not then perhaps it's unclear. Again, this feels context dependent as different ML problems may have unique uses.	Essential	Very useful.	Less Essential	Could be useful but seems similar to previous annotation. Perhaps if there are no known applications but it is still suitable for certain tasks then this would be good.	Essential	Perhaps rephrase as: "known application concerns and limitations"	Essential	This could be redundant with previous if rephrased as "known application concerns and limitations"	Essential		Less Essential	convenient annotation, but could be a time intensive task (e.g., LINCS has hundreds of publications)	Essential	e.g., ongoing data revisions	Essential	This becomes context dependent and might not be sufficient for benchmarking. Perhaps rephrase: "Evaluation approach and recommended data splits" e.g., 10 Fold-Cross Validation evaluated with AUROC on THESE recommended partition splits.	Less Essential	definitely convenient but something that should be evaluated in users EDA.	Unclear Meaning	Isn't this usually a product of the population/generation method? Perhaps rephrase as "Dataset composition notes/concerns/context"	Less Essential	Could be useful but this should be fairly easy to infer from the dataset type or a basic description/overview.	Less Essential	Definitely convenient, but not essential. EDA expectations.	Unclear Meaning	Is this referring to the data generation process? or to the expected use/evaluation approaches?	Unclear Meaning	This could be challenging to generalize to multiple datatypes/datasets - for instance, does it refer to the same patient multiple modalities? Different patients but same disease? Perhaps rephrase as: "relevant alternative/adjacent datasets or alternative modalities" - with the expectation that we're linking to other datasets rather than just listing other modalities that are avalaible.	Essential	Could use a definition of the annotations that are used. Missing at random, missing not at random, or specific explanation on unique missingness.	Essential	expectation of iid; if not, definitely needs to well described. Temporal annotations of data collection specifics could fall into this annotation as well.	Essential	e.g., single cell dropout/doublets	Both	Essential		Essential
[truncated: 126 more columns]

## Sheet: Table S6
															Respondent
index	topic	Field evaluated in survey	Should be refined?	Final Field (if different)	Comment	Parent_index	Logic from parent	AvgScore_Bench/Clinical	AvgScore_DM/Comp	PercClear_Bench/Clinical	PercClear_DM/Comp	should_include_Bench/Clinical	should_include_DM/Comp	should_include_either	Bench Scientist_1	Bench Scientist_2	Bench Scientist_3	Bench Scientist_4	Clinician Scientist_1	Clinician Scientist_2	Clinician Scientist_3	Clinician Scientist_4	Clinician Scientist_5	Computationalist_1	Computationalist_2	Computationalist_3	Computationalist_4	Computationalist_5	Computationalist_6	Computationalist_7	Data Manager_1	Data Manager_2	Data Manager_3	Data Manager_4
1	Uses of Data	Should dataset be further modified / sampled?	no			1		3.8	3.25	0.625	0.727273	no	no	no	does this mean a recommendation for whether an AI/ML tool could or should further modify or sub-sample the data?				Typically this is handled by the Creative Commons re-use licensing as a practical matter of intent annotation. Ideally, using a either version control designation, or post-modification labeling of modified data		May be redundant (?), can combine the following: A)Should data be sampled further B)Recommended data splits			current annotation is context dependent. Perhaps replace it with a "level/state of pre-processing" with annotations like "raw," "partially processed," or "fully processed." (I don't love the annotations but perhaps we could define a set of levels that are more clearly defined)				What do you mean by 'modified'? That is too broad of a term and can be very different from the discrete question of 'Should dataset be further sampled?' That is an essential question. An equally essential but different question is 'Should the dataset be modified' which includes additional data wrangling steps which may be necessary.
2	Uses of Data	How should dataset be used in AI/ML systems?	no			2		3.83333	3.7	0.75	0.909091	no	no	no	this seems very open ended, but maybe there are fewer options for this than i realize						May be redundant (?), can combine the following: A)How data should be used in AI/ML systems B)Known applications and benchmarks of data c)Recommended/suitable uses for dataset			I'm guessing annotations would be: "training," "test," etc. - if not then perhaps it's unclear. Again, this feels context dependent as different ML problems may have unique uses.							I wouldn't know how to answer this question.
3	Uses of Data	Known Applications and Benchmarks (of dataset)	yes	List of publications DOIs/URLs where dataset has been utilized including benchmarks		3		4.33333	4.18182	0.75	1	yes	yes	yes	again, seems open ended. is there a choice set to go along with this?				We would recommend a "Model Cards for Model Reporting" approach as per doi.org/10.1145/3287560.328759 framework		May be redundant (?), can combine the following: A)How data should be used in AI/ML systems B)Known applications and benchmarks of data c)Recommended/suitable uses for dataset			Very useful.
4	Uses of Data	Dataset recommended/suitable use	yes	How was the dataset originally envisioned to be used? (e.g. Bridge2AI which was designed to be used for downstream AI/ML applications)		4		4.33333	3.9	0.75	0.909091	yes	no	yes	does this mean dataset use that is suitable or recommended?				We would recommend a "Model Cards for Model Reporting" approach as per doi.org/10.1145/3287560.328759, and/or a Data Descriptor (e.g. Nature Scientific Data) as avenues for more developed annotation.		May be redundant (?), can combine the following: A)How data should be used in AI/ML systems B)Known applications and benchmarks of data c)Recommended/suitable uses for dataset			Could be useful but seems similar to previous annotation. Perhaps if there are no known applications but it is still suitable for certain tasks then this would be good.
5	Uses of Data	Dataset non-recommended/unsuitable use (e.g. is there a disease-specific use restriction as part of the consents?)	yes	Known concerns and limitations for future applications (e.g. is there a disease-specific use restriction as part of the consent?)		5		4.66667	3.54545	0.75	1	yes	no	yes	seems like this might be better worded as "non-compliant uses of data" or something like this?				Typically this is handled by the Creative Commons re-use licensing as well as access control from the parent repository as a practical matter of intent annotation.		May be redundant (?), can combine the following: A)Not Recommended/unsuitable uses for dataset B)Are there factors that limit generalizability or act as confounders c)Aspects that impact future uses			Perhaps rephrase as: "known application concerns and limitations"										this seems like it is covered with the previous question if the data set was deemed unsuitable before it seems this question is unnecessary
6	Uses of Data	Are factors present that limit generalizability or act as confounders?	yes	List of known confounding factors (e.g. Those factors that limit generalizability or otherwise act as confounders such as batch effects or composition bias)		6		4.42857	5	0.875	0.909091	yes	yes	yes	if yes, are these going to be spelled out?				We would recommend a "Model Cards for Model Reporting" approach as per doi.org/10.1145/3287560.328759, and/or a Data Descriptor (e.g. Nature Scientific Data) as avenues for more developed annotation.		May be redundant (?), can combine the following: A)Not Recommended/unsuitable uses for dataset B)Are there factors that limit generalizability or act as confounders c)Aspects that impact future uses			This could be redundant with previous if rephrased as "known application concerns and limitations"							examples here would be useful
7	Uses of Data	Require citation? (to use the data)	no			7		4.75	4.54545	1	1	yes	yes	yes					This is designated by the Creative Commons license selected practically.		May be redundant (?), can combine the following: A)Require citations to use data B)Link to current publications
8	Uses of Data	Link to current publications	no	Link to current publication(s) to cite		7	If (7) is yes	4.375	4.27273	1	1	yes	yes	yes					We would recommend embedded "Model Cards for Model Reporting" approach as per doi.org/10.1145/3287560.328759, and/or a Data Descriptor (e.g. Nature Scientific Data) as avenues for more developed annotation.		May be redundant (?), can combine the following: A)Require citations to use data B)Link to current publications			convenient annotation, but could be a time intensive task (e.g., LINCS has hundreds of publications)
9	Uses of Data	Aspects that impact future uses	no			9		3.71429	2.90909	0.875	1	no	no	no	trying to imagine what these might be that are different from the compliance issues above.				We would recommend embeded "Model Cards for Model Reporting" approach as per doi.org/10.1145/3287560.328759, and/or a Data Descriptor (e.g. Nature Scientific Data) as avenues for more developed annotation.		May be redundant (?), can combine the following: A)Not Recommended/unsuitable uses for dataset B)Are there factors that limit generalizability or act as confounders c)Aspects that impact future uses			e.g., ongoing data revisions	I would modify this to "Aspects anticipated to impact future uses" or "Aspects that may impact future uses"						This seems like it's covered in the suitable use and confounding factors questions above?
10	Uses of Data	Recommended data splits	no			10		3.5	3.3	0.5	0.909091	no	no	no							May be redundant (?), can combine the following: A)Should data be sampled further B)Recommended data splits			This becomes context dependent and might not be sufficient for benchmarking. Perhaps rephrase: "Evaluation approach and recommended data splits" e.g., 10 Fold-Cross Validation evaluated with AUROC on THESE recommended partition splits.	This seems to be somewhat use case dependent, seems recommendation could steer people in a bad direction if their use is outside the expected use (but nonetheless legitimate)						e.g. training, validation, testing sets
12	Dataset Composition	Rationale for dataset composition	no			12		3.85714	3.55556	0.777778	0.818182	no	no	no	not sure what this is referring to				We would recommend a "Model Cards for Model Reporting" approach as per doi.org/10.1145/3287560.328759, and/or a Data Descriptor (e.g. Nature Scientific Data) as avenues for more developed annotation.		May be redundant (?), can combine the following: A)Annotation/label class distribution/frequency B)Rationale for dataset composition	Rationale for study seems important to understand how data collected.		Isn't this usually a product of the population/generation method? Perhaps rephrase as "Dataset composition notes/concerns/context"
13	Dataset Composition	What does each instance refer to? (e.g. in this context an instance would often refer to a sample or specimen.)	no	What is the experimental unit referred to in this dataset? (e.g. The experimental unit is defined as the biological entity subjected to an intervention independently of all other units, such that it is possible to assign any two experimental units to different treatment groups.)		13		4.33333	4.36364	1	1	yes	yes	yes	seems like there could be multiple instances in many datasets (e.g. patients vs. samples)				This should be made overt in the data itself as metadata, in an embedded annotation file or in a formal Data Descriptor (e.g. Nature Scientific Data manuscript)		May be redundant (?), can combine the following: A)What does each specimen refer to B)Relationship between samples	More clear connection to treatment and response (day of chemo, etc.)		Could be useful but this should be fairly easy to infer from the dataset type or a basic description/overview.
14	Dataset Composition	How many instances?	no	What is the overall sample size? (e.g. Number of experimental units)		14		3.875	4.18182	0.888889	1	no	yes	yes	if this means total, it seems like this should be intuitive from the dataset, itself				This should be made overt in the data itself as metadata, in an embedded annotation file or in a formal Data Descriptor (e.g. Nature Scientific Data manuscript)					Definitely convenient, but not essential. EDA expectations.	Something like "sample or instance count" may be clearer.
15	Dataset Composition	Sampling methods, characteristics, criteria	yes	Sampling Method(s)	(Controlled vocabulary) Convenience, Purposive, Quota, Snowball, Simple Random, Systematic Random, Statified, Cluster, Complex/Multi-Stage, Other	15		4.5	4.55556	0.888889	0.818182	yes	yes	yes	does this mean, for instance, types of samples that would make up an instance or processing mthods, etc?				This should be made overt in the data itself as metadata, in an embedded annotation file or in a formal Data Descriptor (e.g. Nature Scientific Data manuscript)		May be redundant (?), can combine the following: A)Sampling Methods, characteristics, criteria B)Inclusion Criteria			Is this referring to the data generation process? or to the expected use/evaluation approaches?	What's the criteria? Is it inclusion/exclusion criteria? Is it bigger than that? Feels ambiguous.
16	Dataset Composition	Available modalities	yes	Available datatypes/modalities for experimental units in this dataset		16		4.2	3.57143	0.555556	0.636364	yes	no	yes							May be unclear			This could be challenging to generalize to multiple datatypes/datasets - for instance, does it refer to the same patient multiple modalities? Different patients but same disease? Perhaps rephrase as: "relevant alternative/adjacent datasets or alternative modalities" - with the expectation that we're linking to other datasets rather than just listing other modalities that are avalaible.				Need to provide an example of modalities.
17	Dataset Composition	Missing information	yes	Is there missing information in the dataset? If yes, how is it handled or represented?		17		3.5	4.77778	0.888889	0.818182	no	yes	yes	seems like missing values would be blanks or n/a or something like that, is this asking how missing values are labeled in the dataset?				This should be made overt in the data itself as metadata, in an embedded annotation file or in a formal Data Descriptor (e.g. Nature Scientific Data manuscript)		May be redundant (?), can combine the following: A)Data anomalies or errors B)Missing information	Sometimes helpful to know why data is missing		Could use a definition of the annotations that are used. Missing at random, missing not at random, or specific explanation on unique missingness.				Clarify: Is there missing information in the dataset. If yes how is it handled or represented in the dataset?
18	Dataset Composition	Relationships between instances	yes	Are there relationships between the experimental units? (e.g. Experimental units are samples that represent longitudinal timepoints from same source)		18		3.625	5	0.888889	0.818182	no	yes	yes					This should be made overt in the data itself as metadata, related via a formal extant ontology, in an embedded annotation file or in a formal Data Descriptor (e.g. Nature Scientific Data manuscript)		May be redundant (?), can combine the following: A)What does each specimen refer to B)Relationship between samples			expectation of iid; if not, definitely needs to well described. Temporal annotations of data collection specifics could fall into this annotation as well.
19	Dataset Composition	Data anomalies/errors	no			19		4.77778	4.81818	1	1	yes	yes	yes					This should be made overt in the data itself as metadata, in an embedded annotation file or in a formal Data Descriptor (e.g. Nature Scientific Data manuscript)		May be redundant (?), can combine the following: A)Data anomalies or errors B)Missing information	Not sure, but good quality data seems important for AI/ML		e.g., single cell dropout/doublets
20	Ethical, Legal and Social Issues (ELSI)	Link to licensing agreement	yes	List any applicable license(s) governing use of the dataset		20	If (41) is yes	5	4.63636	0.875	1	yes	yes	yes
21	Ethical, Legal and Social Issues (ELSI)	Extra pivot question: Is this human subjects research?	no			21
22	Ethical, Legal and Social Issues (ELSI)	What sensitive human attributes are present (e.g. race, gender, ethnicity or other PHI)	no	What sensitive human attributes are present? (e.g. race, gender, ethnicity or other PHI)		21	If (21) is yes	4.75	4.63636	1	1	yes	yes	yes					This should be made overt in the data itself as metadata, in an embedded annotation file or in a formal Data Descriptor (e.g. Nature Scientific Data manuscript)	Probably should focus on true PHI elements
23	Ethical, Legal and Social Issues (ELSI)	Distribution of sensitive human attributes (e.g. histograms or barplots)	no			22	If (22) is yes	3.5	2.7	0.75	0.909091	no	no	no	does this mean that sensitive attributes are not present at the individual instance level, but there are summaries that are plotted out? if so, i'm not sure this qualifies as sensitive or PHI				This should be made overt in the data itself as metadata, in an embedded annotation file or in a formal Data Descriptor (e.g. Nature Scientific Data manuscript)		May be redundant (?), can combine the following: A)Distribution of sensitive hum attributes (plots) B)Rationale for including sensitive human attributes C)Were some sensitive human attributes not collected.			Conflicted on this one. I think it makes sense to define the ethical impacts of the dataset, controlling visualization is perhaps a much larger research ethics problem.
24	Ethical, Legal and Social Issues (ELSI)	Intentionality of sensitive human attribute collection (e.g. was some PHI collected indirectly or inferred for example using genomics to infer race or gender)	no			22	If (21) is yes	4.25	3.90909	1	1	yes	no	yes	might be more clear to have questions about direct or self-reported sensitive information vs. inferred sensitive information				This should be made overt in the data itself as metadata, in an embedded annotation file or in a formal Data Descriptor (e.g. Nature Scientific Data manuscript)		May be redundant (?), can combine the following: A)Intentionality of sensitive attribute collection/Indirectly sensitive data (inferred gender) B)Known problematic proxies (e.g. variables that correlate with sensitive attributes)				Maybe this is a separate annotation, but one stating the risks of approximating sensitive/PHI data from non-sensitive/non-PHI data may be useful too.
25	Ethical, Legal and Social Issues (ELSI)	Rationale for including sensitive human attributes	no			22	If (22) is yes	3.375	3.36364	1	1	no	no	no					This should be made overt in the data itself as metadata, in an embedded annotation file or in a formal Data Descriptor (e.g. Nature Scientific Data manuscript)		May be redundant (?), can combine the following: A)Distribution of sensitive hum attributes (plots) B)Rationale for including sensitive human attributes C)Were some sensitive human attributes not collected.
26	Ethical, Legal and Social Issues (ELSI)	How were the sensitive human attributes acquired?	no			22	If (22) is yes	3.625	3.81818	1	1	no	no	no	redundant if split up as suggested above				This should be made overt in the data itself as metadata, in an embedded annotation file or in a formal Data Descriptor (e.g. Nature Scientific Data manuscript)
27	Ethical, Legal and Social Issues (ELSI)	Were some sensitive human attributes not collected?	no			22	If (22) is yes	2.375	2	1	0.909091	no	no	no	would be apparent from dataset?						May be redundant (?), can combine the following: A)Distribution of sensitive hum attributes (plots) B)Rationale for including sensitive human attributes C)Were some sensitive human attributes not collected.			Could be tough/intractable to justify all the attributes not collected. May be appropriate in certain datasets though.				Too open of a question. We are essentially asking, is there data missing? Which can be answered by looking at the data.
28	Ethical, Legal and Social Issues (ELSI)	Known ELSI-related issues introduced by preprocessing (e.g. inadvertently filter out mostly non-white participants)	yes	Known ethical, legal and social implications introduced by preprocessing (e.g. Inadvertently filtered out mostly non-white participants)		21	If (21) is yes	4	4.45455	0.75	1	yes	yes	yes	not sure what ELSI is				This should be made overt in the data itself as metadata, in an embedded annotation file or in a formal Data Descriptor (e.g. Nature Scientific Data manuscript)
29	Ethical, Legal and Social Issues (ELSI)	Availability and legal considerations for external resources utilized	yes	Availability and legal considerations for external resources utilized (e.g. Indicate if some data is not available or has legal repercussions for use due to source of the data)		29		4.14286	4.09091	0.875	1	yes	yes	yes	not sure what is meant by external resources; does this mean that some data is not available or has legal repurcussions for use do to source of the data?				This should be made overt in the data itself as metadata, in an embedded annotation file or in a formal Data Descriptor (e.g. Nature Scientific Data manuscript)
30	Ethical, Legal and Social Issues (ELSI)	Confidentiality of data? (e.g. data that is protected by legal privilege or by doctor-patient confidentiality, data that includes the content of individuals non-public communications)	no			30		4.5	5	1	1	yes	yes	yes	is this yes/no? what if it is partial yes?				This should be made overt in the data itself as metadata, in an embedded annotation file or in a formal Data Descriptor (e.g. Nature Scientific Data manuscript)
31	Ethical, Legal and Social Issues (ELSI)	Were subjects consented?	no			33	If (33 is yes)	3.875	4.81818	1	1	no	yes	yes					This should be designated in the relevant publication or in an embedded annotation file or in a formal Data Descriptor (e.g. Nature Scientific Data manuscript)		May be redundant (?), can combine the following: A)Were subjects consented? B)Was consent revokable? C)Mechanisms for data update (e.g. op-out)				Rather than "were subjects consented?" (they should all be! As written it seems to imply that consent is optional and not required) it may be better to ask "How were subjects consented?" Maybe that's just my taste though : )
32	Ethical, Legal and Social Issues (ELSI)	Was consent revokable?	no	Was consent revocable?		31	If (31) is yes	3.625	4.36364	1	1	no	yes	yes					This should be designated in the relevant publication or in an embedded annotation file or in a formal Data Descriptor (e.g. Nature Scientific Data manuscript)		May be redundant (?), can combine the following: A)Were subjects consented? B)Was consent revokable? C)Mechanisms for data update (e.g. op-out)			This could go/combine with the previous annotation of "considreations for future use of data"	Should this be past tense? That is, should it be "Is consent revokable?"			Roll this into an example in "Mechanisms for data update (e.g. op-out)"
33	Ethical, Legal and Social Issues (ELSI)	REB/IRB approval for data collection?	no			21	If (21) is yes	4.5	4.45455	1	1	yes	yes	yes					This should be designated in the relevant publication or in an embedded annotation file or in a formal Data Descriptor (e.g. Nature Scientific Data manuscript)
34	Ethical, Legal and Social Issues (ELSI)	Known problematic proxies (e.g. variables that strongly correlate with sensitive attributes)	no			22	If (21) is yes	3.14286	4.27273	0.875	1	no	yes	yes					This should be designated in the relevant publication or in an embedded annotation file or in a formal Data Descriptor (e.g. Nature Scientific Data manuscript)		May be redundant (?), can combine the following: A)Intentionality of sensitive attribute collection/Indirectly sensitive data (inferred gender) B)Known problematic proxies (e.g. variables that correlate with sensitive attributes)				Generally speaking, in an adversarial model, this could be a sign post on what variables a malicious actor should focus on. Seems this should be weighed with the cost/benefit (maybe it already has been)
35	Ethical, Legal and Social Issues (ELSI)	Mechanisms for data update (e.g. op-out)	yes	Considerations needed for future data updates (e.g. Can current patients opt-out or revoke consent for data use?)		30	If (31) is yes	3.71429	4.4	0.875	0.909091	no	yes	yes					This should be designated in the relevant publication or in an embedded annotation file or in a formal Data Descriptor (e.g. Nature Scientific Data manuscript)		May be redundant (?), can combine the following: A)Were subjects consented? B)Was consent revokable? C)Mechanisms for data update (e.g. op-out)				May want to expand to "(e.g. opt-out/revoke consent)"
36	Ethical, Legal and Social Issues (ELSI)	What countries were data collected from?	no			21	If (21) is yes	4.75	4.45455	1	1	yes	yes	yes					This should be designated in the relevant publication or in an embedded annotation file or in a formal Data Descriptor (e.g. Nature Scientific Data manuscript)		May be redundant (?), can combine the following: A)What countries were data collected from? B)Languages used for communication (i.e. with study participants).
37	Ethical, Legal and Social Issues (ELSI)	Was a data protection impact analysis performed? (e.g. https://gdpr.eu/data-protection-impact-assessment-template/)	yes			21	If (21) is yes	3.75	4.2	0.5	0.909091	no	yes	yes	i don't know much about this; if yes, will the assessment result be included?				This is inconsequential for US applications.
38	Ethical, Legal and Social Issues (ELSI)	Languages used for communication (i.e. with study participants)	no			21	If (21) is yes	3.625	3.72727	1	1	no	no	no							May be redundant (?), can combine the following: A)What countries were data collected from? B)Languages used for communication (i.e. with study participants).			This seems to be getting somewhat niche in annotation, may be redundant with more general annotations related to known data quality issues or data collection descriptions.
39	Ethical, Legal and Social Issues (ELSI)	Any accessibility measurements (or considerations)?	no			21	If (21) is yes	2.83333	3.57143	0.75	0.636364	no	no	no							May be unclear			compensation for participation? protocol design for accessibility (e.g., colorblind palettes)? or is this in terms of data access (e.g., language of dataset)?
40	Ethical, Legal and Social Issues (ELSI)	Inclusion criteria	no			40		4.75	5	1	1	yes	yes	yes					This should be designated in the relevant publication or in an embedded annotation file or in a formal Data Descriptor (e.g. Nature Scientific Data manuscript)		May be redundant (?), can combine the following: A)Sampling Methods, characteristics, criteria B)Inclusion Criteria
41	Ethical, Legal and Social Issues (ELSI)	IP / Terms of Use	yes	Is there a data license or data use agreement needed for this data?		41		4	4.3	1	0.909091	yes	yes	yes					This should be made overt in the Creative Commons re-use license, data itself as metadata, in an embedded annotation file or in a formal Data Descriptor (e.g. Nature Scientific Data manuscript)		May be redundant (?), can combine the following: A)IP / Terms of Use B)Third Party IP			Potentially redundant with data license.							spell out IP
42	Ethical, Legal and Social Issues (ELSI)	Third Party IP	yes	List any applicable third party intellectual property considerations		41	If (41) is non-blank	3.625	4.6	1	0.909091	no	yes	yes							May be redundant (?), can combine the following: A)IP / Terms of Use B)Third Party IP
43	Ethical, Legal and Social Issues (ELSI)	Export Controls or other regulation	yes	List any export controls or other regulations impacting dataset access/download or storage		41	If (41) is non-blank	3.875	4	1	0.818182	no	yes	yes										Not sure what "export controls" refers to - is this a legal term or describing how the data is downloaded/exported?				Question is too open ended.
44	Provenance and Lineage in datasets	Summary of how data was validated	yes	Summarize any approaches used to validate all or part of the dataset (e.g. Targeted resequencing was performed to validate the discovery of mutations in whole exome sequencing)		44		4.5	4.45455	0.888889	1	yes	yes	yes	not sure what validated means here				This should be made overt in the data itself as metadata, in an embedded annotation file or in a formal Data Descriptor (e.g. Nature Scientific Data manuscript)		May be redundant (?), can combine the following: A)Summary of how data was validated B)Curation description
45	Provenance and Lineage in datasets	Curation description	yes	Describe if and how computational or manual curation was performed to generate features/variables in the dataset (e.g. Diagnostic classification where elements were extracted from EHR records and subsequently calculated/curated)		45		4.14286	4.8	0.777778	0.909091	yes	yes	yes	curation of what?				This should be made overt in the data itself as metadata, in an embedded annotation file or in a formal Data Descriptor (e.g. Nature Scientific Data manuscript)		May be redundant (?), can combine the following: A)Summary of how data was validated B)Curation description				Is this getting at the curation process? If so, "Description of the curation process" may be clearer.
46	Provenance and Lineage in datasets	Description of how data was gathered	yes	Please provide either a link to the Manual of Procedures (MOP) for the study or a description of the data collection methodology including Data Sources and Collection Techniques (e.g. Data Sources: Explanation of where the data originated from ( surveys, sensors, web scraping, existing databases); Collection Techniques: Details on the methods used to acquire the data, such as interviews, observat…		46		3.77778	4.8	1	0.909091	no	yes	yes	this is likely redundant with information in links to publications				This should be made overt in the related publication, in an embedded annotation file or in a formal Data Descriptor (e.g. Nature Scientific Data manuscript)		May be redundant (?), can combine the following: A)Description of how data was gathered B)How was data acquired? C)Devices and Contextual Attributes in Data Collection D)Preprocessing steps/workflow (e.g. Link to code and/or manuscript) E) Data acquired directly or indirectly?
47	Provenance and Lineage in datasets	Devices and Contextual Attributes in Data Collection	yes	List any specific data collection devices used and provide any relevant contextual attributes (e.g. Device specifications such as device type, IMEI/SN, software version, sensor specifications etc.)		47		3.85714	5	0.875	0.636364	no	yes	yes					This should be made overt in the related publication, in an embedded annotation file or in a formal Data Descriptor (e.g. Nature Scientific Data manuscript)		May be redundant (?), can combine the following: A)Description of how data was gathered B)How was data acquired? C)Devices and Contextual Attributes in Data Collection D)Preprocessing steps/workflow (e.g. Link to code and/or manuscript) E) Data acquired directly or indirectly?							Question is not clear enough. Provide examples in the question (eg.).
48	Provenance and Lineage in datasets	Preprocessing steps/workflow (e.g. Link to code and/or manuscript)	no			48		3.44444	5	1	1	no	yes	yes					This should be made overt in the related publication, in an embedded annotation file or in a formal Data Descriptor (e.g. Nature Scientific Data manuscript)		May be redundant (?), can combine the following: A)Description of how data was gathered B)How was data acquired? C)Devices and Contextual Attributes in Data Collection D)Preprocessing steps/workflow (e.g. Link to code and/or manuscript) E) Data acquired directly or indirectly?
49	Provenance and Lineage in datasets	How was data acquired?	no			49		3.5	3.3	0.888889	0.909091	no	no	no	this seems very broad and likely redundant with published descriptions				This should be made overt in the related publication, in an embedded annotation file or in a formal Data Descriptor (e.g. Nature Scientific Data manuscript)		May be redundant (?), can combine the following: A)Description of how data was gathered B)How was data acquired? C)Devices and Contextual Attributes in Data Collection D)Preprocessing steps/workflow (e.g. Link to code and/or manuscript) E) Data acquired directly or indirectly?			Description of how data was gathered	Feels redundant, but perhaps not. Certainly important.									this question seems a bit redundant with the others covering it
50	Provenance and Lineage in datasets	Data acquired directly or indirectly?	no			49	If (49) is non-blank	3.5	3	0.888889	0.636364	no	no	no							May be redundant (?), can combine the following: A)Description of how data was gathered B)How was data acquired? C)Devices and Contextual Attributes in Data Collection D)Preprocessing steps/workflow (e.g. Link to code and/or manuscript) E) Data acquired directly or indirectly?			Should be included in "Description of how data was gathered"	Again seems somewhat redundant given last subquestion – seems this would be covered by the one above.			Provide examples (eg.patient, third-party)
51	Provenance and Lineage in datasets	Who collected data?	no			51		3.55556	3	1	0.909091	no	no	no					This should be made overt in the related publication, in an embedded annotation file or in a formal Data Descriptor (e.g. Nature Scientific Data manuscript)					Should be included in "Description of how data was gathered"
52	Provenance and Lineage in datasets	How were the collectors compensated?	no			52		1.22222	2	1	0.909091	no	no	no										Relevance? Perhaps move to ethics section if relevant.				Were the collectors compensated? If yes by which entity (Hosptial, Company, Nonprofit)
53	Provenance and Lineage in datasets	Data collection timeframe	no			53		4.33333	4.45455	1	1	yes	yes	yes					This should be made overt in the related publication, in an embedded annotation file or in a formal Data Descriptor (e.g. Nature Scientific Data manuscript)									Provide example date format
54	Labeling Provenance and Lineage	Explicit target or label provided?	yes	Were labels attributed to raw data such as images or text by expert curation, semi-automated annotation etc for use in predictive models?		54		4.66667	4.71429	0.666667	1	yes	yes	yes	provided for what and by who?				Using DICOM or other relevant spatial annotations, ideally w relevant field-specific nomenclatures (e.g. AAPM TG-263)					Should be able to be inferred from general dataset description.
55	Labeling Provenance and Lineage	Task in question for the labels?	yes	Provide the original predictive task associated with the labels		54	If (54) is yes	3.4	4.33333	0.555556	0.5	no	yes	yes					This should be made overt in the related publication, in an embedded annotation file or in a formal Data Descriptor (e.g. Nature Scientific Data manuscript)		May be redundant (?), can combine the following: A)Task in question for the labels (Unclear) B)What are the labels? C)All labels provided or only summarized? (as part of the dataset) D)How much time per instance?
56	Labeling Provenance and Lineage	What are the labels?	yes	What are the labels? (e.g. Identify the corresponding variables in the dataset)		54	If (54) is yes	4.14286	3.57143	0.777778	1	yes	no	yes					Using DICOM or other relevant spatial annotations, ideally w relevant field-specific nomenclatures (e.g. AAPM TG-263)		May be redundant (?), can combine the following: A)Task in question for the labels (Unclear) B)What are the labels? C)All labels provided or only summarized? (as part of the dataset) D)How much time per instance?			Seems similar to last annotation.				Roll into: Explicit target or label provided? If yes, what are labels
57	Labeling Provenance and Lineage	Who created the labels?	no			54	If (54) is yes	2.42857	3.57143	0.777778	1	no	no	no	i don't think i'm understanding what "labels" refers to in this section				Either as label meta-data (e.g. DICOM headers for segmentations) or overt data labeling of operator/segmentor annotator (typically w a Dummy ID)
11	Labeling Provenance and Lineage	Annotation/label class distribution/frequency (e.g. frequency of patients who achieved a clinical response)	yes	Class frequency of labels (e.g. Sample frequency of a label such as responder/non-responder that was curated to be the main study outcome)	Moved to Labeling Provenance and Lineage from Dataset Composition. NOTE: We kept due to score but recognize how onerous this is for data generator.	11	if (54) is yes	4.5	4.1	0.888889	0.909091	yes	yes	yes	will this be filled out separately for every data field?				This should be made overt in the data itself as metadata, in an embedded annotation file or in a formal Data Descriptor (e.g. Nature Scientific Data manuscript)		May be redundant (?), can combine the following: A)Annotation/label class distribution/frequency B)Rationale for dataset composition	These are criteria established by physicians to communicate response so important to translate to real world. however, there is no reason AI/ML can't be used to come up with response and perhaps more granular response		definitely convenient but something that should be evaluated in users EDA.								Annotation/Category Class
58	Labeling Provenance and Lineage	Proportion of labels with Gold standard / Proxy	yes	List the targets or labels with corresponding gold-standard benchmarks or proxies used for evaluation and provide details		54	If (54) is yes	3.42857	4.6	0.777778	0.714286	no	yes	yes					We typically use consensus labels generated by multiple observers, and these are overtly designated in meta-data (e.g. as DICOM-RT STRUCT files)		May be redundant (?), can combine the following: A)Rater agreement/disagreement B)Subjectivity of labeling C)Proportion of labels with Gold standard / Proxy			Perhaps rephrase as "data quality metrics" - simple proportion of high quality may not be sufficient. Alternatively: "quality of dataset" e.g., All high-quality, mixed quality, low-quality
59	Labeling Provenance and Lineage	How many labellers	no			54	If (54) is yes	2.83333	2.83333	0.666667	0.857143	no	no	no					Either as label meta-data (e.g. DICOM headers for segmentations) or overt data labeling of operator/segmentor annotator (typically w a Dummy ID)		May be redundant (?), can combine the following: A)How many labelers? B)Raters compensated? C)How many labelers per instance D)Demographics of labelers			could be useful, but perhaps niche information that should be in the paper if needed?
60	Labeling Provenance and Lineage	Demographics of labellers	no			54	If (54) is yes	1.57143	2.83333	0.777778	0.857143	no	no	no							May be redundant (?), can combine the following: A)How many labelers? B)Raters compensated? C)How many labelers per instance D)Demographics of labelers			same response as previous.				If you do keep this provide an example of 'demographics'
61	Labeling Provenance and Lineage	Labeling guidelines	yes	Provide the corresponding guidelines for determining target or label values		54	If (54) is yes	4.71429	5	0.777778	1	yes	yes	yes					his should be made overt in the related publication, in an embedded annotation file or in a formal Data Descriptor (e.g. Nature Scientific Data manuscript)		May be redundant (?), can combine the following: A)Labeling guidelines B)Labeling software available/link
62	Labeling Provenance and Lineage	How many labellers per instance	no			54	If (54) is yes	2.85714	3.71429	0.777778	1	no	no	no					This should be made overt in the related publication, in an embedded annotation file or in a formal Data Descriptor (e.g. Nature Scientific Data manuscript)		May be redundant (?), can combine the following: A)How many labelers? B)Raters compensated? C)How many labelers per instance D)Demographics of labelers			included in labeling guidelines?
63	Labeling Provenance and Lineage	Rater agreement/disagreement	yes	If targets or labels were rated by multiple individuals, summarize the rater agreement/disagreement		54	If (54) is yes	2.33333	4.6	0.666667	0.714286	no	yes	yes							May be redundant (?), can combine the following: A)Rater agreement/disagreement B)Subjectivity of labeling C)Proportion of labels with Gold standard / Proxy			Awesome, if available.										is this disagreement between labellers or between the labeller and the data collector?
64	Labeling Provenance and Lineage	All labels provided or only summarized? (as part of the dataset)	yes	Are the actual targets or labels provided in the dataset or only summarized?		54	If (54) is yes	3.16667	4.33333	0.666667	0.857143	no	yes	yes							May be redundant (?), can combine the following: A)Task in question for the labels (Unclear) B)What are the labels? C)All labels provided or only summarized? (as part of the dataset) D)How much time per instance?			Not sure what this means.
65	Labeling Provenance and Lineage	Subjectivity of labeling	no			54	If (54) is yes	3.42857	2.6	0.777778	0.833333	no	no	no					We typically use consensus labels generated by multiple observers, and these are overtly designated in meta-data (e.g. as DICOM-RT STRUCT files) for spatial data, and observer confidence ratings of individual semantic annotations		May be redundant (?), can combine the following: A)Rater agreement/disagreement B)Subjectivity of labeling C)Proportion of labels with Gold standard / Proxy			included in labeling guidelines				Be clearer. 'Are the any subjective components to the labeling?'
66	Labeling Provenance and Lineage	How much time per instance?	no			54	If (54) is yes	2.71429	2.2	0.777778	0.714286	no	no	no							May be redundant (?), can combine the following: A)Task in question for the labels (Unclear) B)What are the labels? C)All labels provided or only summarized? (as part of the dataset) D)How much time per instance?			do you mean "how much labeling time per instance?"
67	Labeling Provenance and Lineage	Raters compensated?	no			54	If (54) is yes	2	2	0.777778	0.857143	no	no	no							May be redundant (?), can combine the following: A)How many labelers? B)Raters compensated? C)How many labelers per instance D)Demographics of labelers			Relevance? Move to ethics?				Raters compensated? If yes by who (eg. Hospital, Company, Nonprofit, Academic Research Institutions)
68	Labeling Provenance and Lineage	Labeling software available/link	yes	If software was used as part of generating targets or labels please provide details and a link		54	If (54) is yes	4.42857	4	0.777778	1	yes	yes	yes					This should be made overt in the related publication, in an embedded annotation file or in a formal Data Descriptor (e.g. Nature Scientific Data manuscript)		May be redundant (?), can combine the following: A)Labeling guidelines B)Labeling software available/link			Include in labeling guidelines if available
69	Labeling Provenance and Lineage	Guidelines for future labeling	no			54	If (54) is yes	3.42857	3.85714	0.777778	1	no	no	no								I'm unclear as to what this is addressing		If the dataset is going to be updated with data using new labeling ... then definitely required, otherwise non-essential.
70	Maintenance and Distribution	Extra pivot question: Is the dataset maintained ( e.g. process of updating, cleaning, and managing the data and its metadata over time to remain usable and reliable)?	no			70
71	Maintenance and Distribution	Data update frequency/cadence	no			70	If (70) is yes	3.5	2.5	1	1	no	no	no							May be redundant (?), can combine the following: A)Older versions B)May be redundant (?), can combine the following: How many dataset versions? C)Data update frequency/cadence							Feel this is a not very useful question as it is more guessing
72	Maintenance and Distribution	Data last updated and projected next update	yes	When was the data last updated?	NOTE: Since projecting next update is likely not feasible for many projects. Without that portion, this is redudant with 'Dataset last updated' in General Information	70	If (70) is yes	5	5	1	0.75	yes	yes	yes														Better wording: Split into two: 1. What was the date of last update. 2. If there will be a future udpate what would be a feasible projection (Format: Year-Month)
73	Maintenance and Distribution	Static or dynamic versioning	no			70	If (70) is yes	3.66667	5	0.75	1	no	yes	yes							May be redundant (?), can combine the following: A)Static or dynamic versioning B)Description of the multiple versions of the dataset (If multiple exist) C)What has changed on updated? D)Rationale for update
74	Maintenance and Distribution	How many dataset versions?	yes	Number of dataset versions or releases currently available		70	If (70) is yes	4.5	4.33333	1	0.75	yes	yes	yes							May be redundant (?), can combine the following: A)Older versions B)May be redundant (?), can combine the following: How many dataset versions? C)Data update frequency/cadence							Number of dataset versions or releases?
75	Maintenance and Distribution	Description of the multiple versions of the dataset (If multiple exist)	no			74	If (74) > 1	4.5	5	1	1	yes	yes	yes							May be redundant (?), can combine the following: A)Static or dynamic versioning B)Description of the multiple versions of the dataset (If multiple exist) C)What has changed on updated? D)Rationale for update
76	Maintenance and Distribution	What has changed on updated?	no	What has changed on version update?		74	If (74) > 1	4.5	3.75	1	1	yes	no	yes							May be redundant (?), can combine the following: A)Static or dynamic versioning B)Description of the multiple versions of the dataset (If multiple exist) C)What has changed on updated? D)Rationale for update							Previous question answers this better than this question: Description of the multiple versions of the dataset (If multiple exist)
77	Maintenance and Distribution	Rationale for update	no			74	If (74) > 1	2.25	3.75	1	1	no	no	no							May be redundant (?), can combine the following: A)Static or dynamic versioning B)Description of the multiple versions of the dataset (If multiple exist) C)What has changed on updated? D)Rationale for update
78	Maintenance and Distribution	More versions expected?	no			70	If (70) is yes	3.5	4	1	1	no	yes	yes							May be redundant (?), can combine the following: A)More versions expected? B)Future update types							Move this question to following (date of next update). Add a quantifier. How many more versions expected?
79	Maintenance and Distribution	Dataset distributed to third parties?	no			70	If (70) > 1	3.33333	3.66667	0.75	0.75	no	no	no	not sure what this means, since i'm assuming the dataset is in the public domain						May be redundant (?), can combine the following: A)Dataset distributed to third parties? B)How will it be distributed? C)When was it distributed?
80	Maintenance and Distribution	How will it be distributed?	no			79	If (79) is yes	2.66667	2.75	0.75	1	no	no	no							May be redundant (?), can combine the following: A)Dataset distributed to third parties? B)How will it be distributed? C)When was it distributed?
81	Maintenance and Distribution	When was it distributed?	no			79	If (79) is yes	2.66667	2.75	0.75	1	no	no	no							May be redundant (?), can combine the following: A)Dataset distributed to third parties? B)How will it be distributed? C)When was it distributed?
82	Maintenance and Distribution	Who maintains the data (e.g. Data steward)	no	Who maintains the data?		70	If (70) is yes	4.5	5	1	1	yes	yes	yes							May be redundant (?), can combine the following: A)Who maintains the data (e.g. Data steward) B)Contact info
83	Maintenance and Distribution	Contact info	no	Contact Info	NOTE: This is likely redundant with the authors provided in the General Information	70	If (70) is yes	3.75	5	1	1	no	yes	yes							May be redundant (?), can combine the following: A)Who maintains the data (e.g. Data steward) B)Contact info
84	Maintenance and Distribution	Future update types	yes	Future update types (e.g. Genomic data will stay the same but clinical information will be updated periodically)		70	If (70) is yes	2.75	5	1	0.75	no	yes	yes							May be redundant (?), can combine the following: A)More versions expected? B)Future update types
85	Maintenance and Distribution	Older versions	no			74	If (74) > 1	3.25	3.25	1	1	no	no	no							May be redundant (?), can combine the following: A)Older versions B)May be redundant (?), can combine the following: How many dataset versions? C)Data update frequency/cadence
